# Supplementary material for: White Tea Aqueous Extract: A Potential Anti-Aging Agent Against High-Fat Diet-Induced Senescence in Drosophila melanogaster
Source: Foods. 2024 Dec 13;13(24):4034. doi: 10.3390/foods13244034 (PMC11728359; doi:10.3390/foods13244034)
Supplement: Supplementary file 1 [file foods-13-04034-s001.zip]

Archive with 1 entries (1 files):
- foods-3320118-supplementary material.pdf
